# Supplementary material for: Integrated analysis strategy of genome-wide functional gene mining reveals DKK2 gene underlying meat quality in Shaziling synthesized pigs
Source: BMC Genomics. 2024 Jan 4;25:30. doi: 10.1186/s12864-023-09925-x (PMC10765619; doi:10.1186/s12864-023-09925-x)
Supplement: Supplementary file 1 — Additional file 1: Table S1. Primers and annealing temperatures used for PCRs in this research. Table S2. shRNA/siRNA target site of DKK2 gene. Table S3. Population size and resequencing depth of four pig breeds. Table S4. Quality control, mapping rate and coverage depth of 55 resequenced samples and 12 downloaded samples. Table S5. Results of SNP calling and annotation. Table S6. Statistics of common SNVs in each population. Table S7. Corresponding cross-validation error of presumed ancestral population. Table S8. Shaziling pigs' unique selected candidate genes. Table S9. GO (MF) analysis of S unique selected genes. Table S10. KEGG pathway analysis of S unique selected genes. Table S11. IBD analysis via S-BS-BS. Table S12. GO enrichment of candidate genes of IBD analysis via S-BS-DBS. Table S13. KEGG enrichment of candidate genes of IBD analysis via S-BS-DBS. Table S14. Resequencing data of downloaded Individuals for DKK2 selective swwep analysis. Table S15. Selective sweep analysis of Shaziling pigs and other Chinese local pigs. Table S16. Selective sweep analysis of foerign pigs and Chinese local pigs. Table S17. Phenotypic traits data of Dabasha crossbred line. Table S18. SNP varitation of DKK2 gene. [file 12864_2023_9925_MOESM1_ESM.xlsx]

## Sheet: S1
Table S1 Primers and annealing temperatures used for PCRs in this research
Primers	Seuqences 5'-3'	Anneal Temperature (℃)	Product Size (bp)
PCR-RFLP-F	AGGCTTCCTGCTTGTCA	60	578
PCR-RFLP-R	TCTTATGTTTGTTGGCTGT
SUS-DKK2-CDS-F	CAGCACAGTGGCGGCCGCGCCACCATGGCCGTGTTGATGCGG	60	780
SUS-DKK2-CDS-R	CGGGCCCTCTAGACTCGATCATATTTTCTGGCATAC
SUS-CTNNB1-F	ATGCCATCATGCGTTCTCCT	60	131
SUS- CTNNB1-R	CAGCAAGCCCTCACGATGA
SUS-TCF4-F	GCCAACCGTGAGAAGATGACT	59	167
SUS-TCF4-R	GTGACCCCATCCCCAGAGT
SUS-FASN-F	ATCGCAAGCGGGAAGGT	57.5	106
SUS-FASN-R	GGCTCAGGCGGAACTCA
SUS-PPARγ-F	TGTCTCATAACGCCATCAGGT	58	134
SUS-PPARγ-R	ATACAAGTGCTTTGCCAGGG
SUS-FABP4-F	ACAGGAAAGTCAAGAGCACC	54	229
SUS-FABP4-R	GTCGGGACAATACATCCAACA
MUS-DKK2-CDS-F	CAGCACAGTGGCGGCCGCGCCACCATGGCCGCGCTGATGCGG	60	780
MUS-DKK2-CDS-R	GGGCCCTCTAGACTCGATCACGATCTTCTGGCATAC
MUS-DKK2-F	CTGGGATGGCAGAATCTAGGA	59	82
MUS-DKK2-R	ATGACCGTAGGCATGGGTCT
MUS-βactin-F	GATGTGGATCAGCAAGCAGGA	59	99
MUS-βactin-R	AGGGTGTAAACGCAGCTCAG
MUS-PPARγ-F	GCCCTTTGGTGACTTTATGGA	59	170
MUS-PPARγ-F	GCAGCAGGTTGTCTTGGATG
MUS-FABP4-F	AAAGACAGCTCCTCCTCGAAGGTT	63	181
MUS-PABP4-F	TGACCAAATCCCCATTTACGC
MUS-FASN-F	GGACCTGGCCTTTGTGAG	55	140
MUS-FASN-R	AGAGTGGGCGCTTGTTG
MUS-CTNNB1-F	CGCTGCTCATCCCACTA	52.5	100
MUS-CTNNB1-F	AAGTTCCGCGTCATCCT
MUS-TCF4-F	GCATCACCAACAGCGAA	53	128
MUS-TCF4-R	GTCCACTCGCCAAAGAAG

## Sheet: S2
Table S2 ShRNA/SiRNA target site of DKK2 gene
Target name	Target sequences（5'→3'）
SUS-shRNA-DKK2-1123	GCAATAATGGCATCTGCATCC
SUS-shRNA-DKK2-1239	GGATGGCAGAATCTAGGAAGA
SUS-shRNA-DKK2-1418	GGGCTCTCATGGGCTGGAAAT
SUS-shRNA-DKK2-1464	GGCCTGTCTTGTAAAGTATGG
SUS-shRNA-DKK2-NC	TTCTCCGAACGTGTCACGT
MUS-siRNADKK2-975	Sense CAGCAGUGAUAAGGAAUGUTT
	antisense ACAUUCCUUAUCACUGCUGTT
MUS-siRNA-DKK2-1179	Sense GCAUAGAGAUCGCAACCAUTT
	antisense AUGGUUGCGAUCUCUAUGCTT
MUS-siRNA-DKK2-1246	Sense CACUCCAAGAUGCCUCAUATT
	antisense UAUGAGGCAUCUUGGAGUGTT
MUS-Negative Control FAM	Sense UUCUCCGAACGUGUCACGUTT
	antisense ACGUGACACGUUCGGAGAATT

## Sheet: S3
Table S3 Population size and resequencing depth of four pig breeds
Sample	Sequencing Depth	Population Size
Shaziling	10x	15
	30x	5
Berkshire	10x	5
	30x	5
Basha	30x	5
Dabasha	10x	15
	30x	5

## Sheet: S4
Table S4 Quality control, mapping rate and coverage depth of 55 resequenced samples and 12 downloaded samples
Samples	Raw Reads	Raw Bases	Clean Reads	Clean Bases	Error Rate	Q20	Q30	GC Content	Mapped Reads	Total Reads	Mapping Rate (%)	Average Depth	Coverage ³1x (%)	Coverage ³4x (%)
BKXD_1	162596472	24.38G	161481912	24.22G	0.0003	0.9674	0.9154	0.4407	159055017	161481912	98.5	9.69	98.52	88.62
BKXD_2	189685582	28.45G	188630974	28.29G	0.0003	0.9689	0.9195	0.433	186282316	188630974	98.75	11.32	98.77	93.75
BKXD_3	210559928	31.58G	209386670	31.41G	0.0003	0.9657	0.9123	0.4301	207022709	209386670	98.87	12.56	99.12	94.79
BKXD_4	214565442	32.18G	213591780	32.04G	0.0003	0.9684	0.9181	0.4244	211026978	213591780	98.8	12.82	99.16	96.15
BKXD_5	178465328	26.76G	176738080	26.51G	0.0003	0.9661	0.915	0.472	173552709	176738080	98.2	10.6	95.5	78
BKXG_1	595153380	89.27G	590477644	88.57G	0.0003	0.9674	0.9168	0.4412	579635252	590477644	98.16	35.43	99	98.69
BKXG_2	574657304	86.19G	570960432	85.64G	0.0003	0.9671	0.9152	0.4306	563363553	570960432	98.67	34.26	99.02	98.7
BKXG_3	540707358	81.1G	537673566	80.65G	0.0003	0.9663	0.9136	0.4306	531153026	537673566	98.79	32.26	99.42	99.11
BKXG_4	575916324	86.38G	573240584	85.99G	0.0003	0.9672	0.9164	0.426	566321261	573240584	98.79	34.39	99.41	99.12
BKXG_5	508434690	76.26G	505678530	75.85G	0.0003	0.9625	0.9069	0.4272	499776542	505678530	98.83	30.34	99.4	99.07
BSG_1	453930366	68.08G	450801476	67.62G	0.0003	0.9646	0.9104	0.4321	444644013	450801476	98.63	27.05	99.44	99
BSG_2	842570224	126.38G	837223402	125.58G	0.0003	0.9739	0.9319	0.4286	826545295	837223402	98.72	50.23	99.49	99.24
BSG_3	493357878	74G	490883196	73.63G	0.0003	0.969	0.9182	0.4294	484595187	490883196	98.72	29.45	99.14	98.83
BSG_4	570535712	85.58G	567190020	85.08G	0.0003	0.9713	0.9249	0.4315	559446278	567190020	98.63	34.03	99.16	98.87
BSG_5	515625962	77.34G	511941964	76.79G	0.0003	0.9708	0.9249	0.4359	504836899	511941964	98.61	30.72	99.16	98.82
DBSD_1	163681212	24.55G	162714382	24.41G	0.0003	0.9628	0.9059	0.4266	160548116	162714382	98.67	9.76	99.05	90.27
DBSD_2	195241136	29.28G	193928194	29.09G	0.0003	0.9565	0.8936	0.4251	190441341	193928194	98.2	11.64	98.91	95.7
DBSD_3	204491990	30.67G	203440904	30.52G	0.0003	0.9642	0.9086	0.4253	198999454	203440904	97.82	12.21	98.9	95.24
DBSD_4	163467284	24.52G	162599454	24.39G	0.0003	0.9648	0.9099	0.4242	159850479	162599454	98.31	9.76	98.77	91.48
DBSD_5	195549256	29.33G	194254410	29.14G	0.0003	0.9568	0.8938	0.4249	187725286	194254410	96.64	11.66	99.1	94.17
DBSD_6	175418404	26.31G	174362618	26.15G	0.0003	0.9594	0.8993	0.4271	171058408	174362618	98.1	10.46	99.13	92.41
DBSD_7	215367760	32.3G	213864324	32.08G	0.0003	0.9582	0.8972	0.427	209866650	213864324	98.13	12.83	99.24	96.04
DBSD_8	206881724	31.03G	205726872	30.86G	0.0003	0.9622	0.9049	0.4249	202800532	205726872	98.58	12.34	99.25	95.06
DBSD_9	215332174	32.29G	213880330	32.08G	0.0003	0.9585	0.8978	0.4269	210493349	213880330	98.42	12.83	98.92	96.56
DBSD_10	261582844	39.23G	259725394	38.96G	0.0003	0.9573	0.8955	0.4243	254745408	259725394	98.08	15.58	98.98	97.83
DBSD_11	218220614	32.73G	216757994	32.51G	0.0003	0.9608	0.9018	0.4251	213960445	216757994	98.71	13.01	98.91	96.82
DBSD_12	178883346	26.83G	177797158	26.67G	0.0003	0.9597	0.8996	0.4251	171245507	177797158	96.32	10.67	99	91.37
DBSD_13	177929716	26.68G	176643938	26.5G	0.0003	0.9551	0.8909	0.4238	174318174	176643938	98.68	10.6	98.9	94.42
DBSD_14	176397406	26.45G	175244592	26.29G	0.0003	0.9614	0.903	0.4233	172270252	175244592	98.3	10.51	98.88	94.19
DBSD_15	172609904	25.89G	171386556	25.71G	0.0003	0.9579	0.8967	0.4234	168885106	171386556	98.54	10.28	99.06	92.51
DBSG_1	539294296	80.89G	535703320	80.36G	0.0003	0.9539	0.8885	0.4246	524544915	535703320	97.92	32.14	99.43	99.09
DBSG_2	569641728	85.44G	565950168	84.89G	0.0003	0.9556	0.8919	0.4253	547308453	565950168	96.71	33.96	99.13	98.84
DBSG_3	626525876	93.97G	622356052	93.35G	0.0003	0.9552	0.8914	0.4247	608764458	622356052	97.82	37.34	99.11	98.84
DBSG_4	537108162	80.56G	533097412	79.96G	0.0003	0.9596	0.8994	0.4277	517876949	533097412	97.14	31.99	99.48	99.17
DBSG_5	642487318	96.37G	638271962	95.74G	0.0003	0.9594	0.899	0.4243	626528749	638271962	98.16	38.3	99.14	98.89
SD_1	194114174	29.11G	192951742	28.94G	0.0003	0.9618	0.9039	0.424	190305254	192951742	98.63	11.58	99.33	98.94
SD_2	209735012	31.46G	208485956	31.27G	0.0003	0.9616	0.9033	0.427	205613581	208485956	98.62	12.51	98.66	94.47
SD_3	195542490	29.33G	194393526	29.16G	0.0003	0.9602	0.9003	0.426	191826297	194393526	98.68	11.66	98.95	94.92
SD_4	192273796	28.84G	191059962	28.66G	0.0003	0.9603	0.9002	0.4249	188719914	191059962	98.78	11.46	98.69	95.11
SD_5	220314430	33.04G	218916380	32.84G	0.0003	0.9569	0.8942	0.4254	215852697	218916380	98.6	13.13	98.92	94.12
SD_6	186550554	27.98G	185067282	27.76G	0.0003	0.9482	0.8773	0.4266	182222888	185067282	98.46	11.1	99	95.84
SD_7	180406554	27.06G	179300850	26.9G	0.0003	0.9572	0.8951	0.4253	176793039	179300850	98.6	10.76	98.92	93.65
SD_8	180960870	27.14G	179626242	26.94G	0.0003	0.9652	0.9112	0.4247	177434002	179626242	98.78	10.78	98.66	94.26
SD_9	207958408	31.19G	206539644	30.98G	0.0003	0.9591	0.8988	0.4254	203729686	206539644	98.64	12.39	98.67	94.77
SD_10	166906888	25.03G	166017602	24.9G	0.0003	0.9628	0.9045	0.4272	163953141	166017602	98.76	9.96	98.77	90.48
SD_11	204378652	30.65G	202993922	30.45G	0.0003	0.9546	0.8896	0.4255	199958588	202993922	98.5	12.18	98.94	94.83
SD_12	191736130	28.76G	190527832	28.58G	0.0003	0.9609	0.902	0.4254	188135519	190527832	98.74	11.43	98.95	94.27
SD_13	196277278	29.44G	195104060	29.27G	0.0003	0.9631	0.9066	0.4248	192637273	195104060	98.74	11.71	98.71	95.74
SD_14	173570056	26.03G	172445442	25.87G	0.0003	0.9557	0.892	0.4256	169986707	172445442	98.57	10.35	98.82	92.25
SD_15	188434444	28.26G	187230330	28.08G	0.0003	0.9576	0.8957	0.4238	184714712	187230330	98.63	11.23	98.91	93.7
SG_1	566093092	84.91G	562265182	84.34G	0.0003	0.958	0.8963	0.4249	554718527	562265182	98.66	33.74	98.71	95.7
SG_2	549339420	82.4G	545921932	81.89G	0.0003	0.9599	0.8998	0.425	538963836	545921932	98.73	32.76	98.98	98.58
SG_3	510058886	76.5G	506807476	76.02G	0.0003	0.9563	0.8931	0.4225	499875008	506807476	98.63	30.41	98.95	98.55
SG_4	577376444	86.6G	573995638	86.1G	0.0003	0.9621	0.9044	0.4264	566354984	573995638	98.67	34.44	98.95	98.53
SG_5	661627324	99.24G	657544228	98.63G	0.0003	0.9601	0.9002	0.4269	648648580	657544228	98.65	39.45	99.29	98.86
SRR1581137	317653962	31.76G	312870092	31.29G	0.0004	0.9676	0.9109	0.4233	310038766	312870092	99.1	12.06	98.01	94.85
SRR1581138	351288112	35.13G	350800332	30.34G	0.0004	0.9512	0.8783	0.4253	343107909	350800332	97.81	12.71	98.13	95.15
SRR1581139	339820584	33.98G	333375918	33.34G	0.0004	0.962	0.8955	0.42	330677294	333375918	99.19	12.83	98.28	94.89
SRR1581140	341544022	34.15G	334217824	33.42G	0.0006	0.9502	0.8791	0.423	331234697	334217824	99.11	12.7	98.53	95.17
SRR1581141	333812260	33.38G	328079674	32.81G	0.0004	0.9603	0.8972	0.4251	325517816	328079674	99.22	12.57	98	94.9
SRR3123351	516008194	51.6G	503991806	50.4G	0.0004	0.9534	0.8666	0.4225	497792036	503991806	98.77	19.55	99.01	98.32
SRR8270380	903639084	90.36G	885978968	88.6G	0.0004	0.9619	0.9001	0.4248	875190624	885978968	98.78	32.86	99.16	98.84
SRX703577	437075804	43.7G	369472430	36.95G	0.0007	0.9328	0.8662	0.4502	363724331	369472430	98.44	10.39	98.86	91.73
SRX703579	433671492	43.37G	420266904	42.03G	0.0009	0.853	0.7811	0.4565	390876272	420266904	93.01	11.05	99	92.86
SRX703581	418666128	41.86G	355634000	35.56G	0.0008	0.9308	0.8626	0.4393	350962915	355634000	98.69	9.33	98.94	90.77
SRX703582	428130386	42.81G	353653366	35.37G	0.0009	0.9259	0.8548	0.4158	350588314	353653366	99.13	9.31	98.73	91.03
ERS177335 (Warthog)	315120284	24.65G	246204866	18.72G	0.0003	0.975	0.8874	0.3594	242406178	246204866	98.46	10.77	77.31	65.66
Table Notes: BKXD_1-5: 10x depth respective resequencing results of Berkshire pigs; BKXG_1-5: 30x depth respective resequencing results of Berkshire pigs; BSG_1-5: 30x depth respective resequencing results of Basha pigs; DBSD_1-15: 10x depth respective resequencing results of Dabasha pigs; DBSG_1-5: 30x depth respective resequencing results of Dabasha pigs; SD_1-15: 10x depth respective resequenc…

## Sheet: S5
Table S5 Results of SNP calling and annotation
Category	Number of SNVs	Ratio
synonymous SNV (exonic)	10587	0.00417045
nonsynonymous SNV (exonic)	6119	0.00241041
stop gain SNV (exonic)	44	1.73325e-05
stop loss SNV (exonic)	17	6.69667e-06
Unknown	861	0.000339166
intergenic	1345336	0.529957
intronic	1000074	0.393951
ncRNA_intronic	109820	0.0432605
UTR3	19960	0.00786267
downstream	16253	0.00640241
upstream	13153	0.00518125
UTR5	9634	0.00379504
ncRNA_exonic	4510	0.00177659
ncRNA_UTR3	1092	0.000430162
ncRNA_UTR5	614	0.000241868
upstream; downstream	383	0.000150872
UTR5; UTR3	63	2.48171e-05
splicing	56	2.20596e-05
ncRNA_splicing	1	3.93921e-07
Total	2538577	-
Table notes: Upstream/Downstream: 1 kb region upstream/downstream of gene; Exonic/Intronic/ Intergenic: SNV located in exon/intron/intergenic region; Splicing: SNV located in splicing site, which is within 2bp boundary of exon and intron; UTR3/UTR5: (5’ or 3’) Untranslated Region; Stop gain/loss: SNV that gives a gene a stop codon/causes a gene to lose its stop codon;

## Sheet: S6
Table S6 Statistics of common SNVs in each population
Breed	Number of SNVs	Population Size
Berkshire	1254658	10
Basha	2314410	5
Dabasha	950702	20
Shaziling	1484953	20
Yorkshire	932768	11

## Sheet: S7
Table S7 Corresponding cross-validation error of presumed ancestral population
K	Cross-Validation Error
1	0.41784
2	0.34627
3	0.33874
4	0.34379
5	0.36211
6	0.37098
7	0.40598
8	0.41038
9	0.49658
10	0.49965
11	0.55128
12	0.61762

## Sheet: S8
Table S8 Shaziling pigs' unique selected candidate genes
select chr	select start	select end	ref chr	ref start	ref end	Gene symbol	GeneID	description
NC_010443.5	166600001	166800000	NC_010443.5	166607896	166611578	LOC106509078	106509078	uncharacterized LOC106509078
NC_010443.5	166600001	166800000	NC_010443.5	166664251	166703814	ANP32A	100155298	acidic nuclear phosphoprotein 32 family member A
NC_010443.5	166600001	166800000	NC_010443.5	166465870	166608840	CORO2B	100520530	coronin 2B
NC_010443.5	168000001	168200000	NC_010443.5	168072707	168082501	LOC110261998	110261998	uncharacterized LOC110261998
NC_010443.5	168000001	168200000	NC_010443.5	168169639	168237186	LOC110262000	110262000	uncharacterized LOC110262000
NC_010444.4	37400001	37700000	NC_010444.4	37284313	37732405	LOC110259290	110259290	uncharacterized LOC110259290
NC_010444.4	38100001	38300000	NC_010444.4	37809080	38754520	NELL1	100520718	neural EGFL like 1
NC_010444.4	126200001	126400000	NC_010444.4	126271213	126329831	SNX2	100626970	sorting nexin 2
NC_010444.4	126200001	126400000	NC_010444.4	126348280	126507867	SNX24	100526158	sorting nexin 24
NC_010444.4	127100001	127300000	NC_010444.4	127013736	127129547	CSNK1G3	100511866	casein kinase 1 gamma 3
NC_010444.4	127100001	127300000	NC_010444.4	127156539	127182353	LOC106509537	106509537	uncharacterized LOC106509537
NC_010444.4	127100001	127300000	NC_010444.4	127275614	127388236	LOC102165655	102165655	uncharacterized LOC102165655
NC_010444.4	127100001	127300000	NC_010444.4	127217217	127275146	LOC106509539	106509539	uncharacterized LOC106509539
NC_010444.4	134100001	134300000	NC_010444.4	134103568	134208250	MEIKIN	100521955	meiotic kinetochore factor
NC_010444.4	134100001	134300000	NC_010444.4	134298973	134323239	LOC110259477	110259477	uncharacterized LOC110259477
NC_010444.4	134100001	134300000	NC_010444.4	134210915	134278860	ACSL6	100522126	acyl-CoA synthetase long chain family member 6
NC_010445.4	56800001	57100000	NC_010445.4	56922692	56929935	LOC102159679	102159679	eukaryotic translation initiation factor 1 pseudogene
NC_010445.4	56800001	57100000	NC_010445.4	56792389	56812116	CNNM3	100512161	cyclin and CBS domain divalent metal cation transport mediator 3
NC_010445.4	56800001	57100000	NC_010445.4	56814823	56858460	CNNM4	100739697	cyclin and CBS domain divalent metal cation transport mediator 4
NC_010445.4	56800001	57100000	NC_010445.4	56902805	56959580	FER1L5	100627869	fer-1 like family member 5
NC_010445.4	56800001	57100000	NC_010445.4	56959183	57011242	KANSL3	110259979	KAT8 regulatory NSL complex subunit 3
NC_010445.4	56800001	57100000	NC_010445.4	56879301	56902356	LMAN2L	100627779	lectin, mannose binding 2 like
NC_010445.4	57900001	58100000	NC_010445.4	57866078	57918576	SMYD1	100294702	SET and MYND domain containing 1
NC_010445.4	57900001	58100000	NC_010445.4	57968358	57986450	CD8B	396636	CD8b molecule
NC_010445.4	57900001	58100000	NC_010445.4	57999228	58029768	CD8A	396627	CD8a molecule
NC_010445.4	57900001	58100000	NC_010445.4	58096985	58116795	LOC110259986	110259986	uncharacterized LOC110259986
NC_010445.4	57900001	58100000	NC_010445.4	57928263	57946294	KRCC1	100515537	lysine rich coiled-coil 1
NC_010445.4	57900001	58100000	NC_010445.4	58038024	58096852	RMND5A	100516072	required for meiotic nuclear division 5 homolog A
NC_010445.4	88800001	89000000	NC_010445.4	88858404	89074741	LOC110260015	110260015	uncharacterized LOC110260015
NC_010445.4	89800001	90000000	NC_010445.4	89799426	90914205	NRXN1	100519087	neurexin 1
NC_010445.4	98600001	98800000	NC_010445.4	98489919	99130510	LOC102165712	102165712	uncharacterized LOC102165712
NC_010445.4	132300001	132600000	NC_010445.4	132424108	132431682	TMEM18	100515724	transmembrane protein 18
NC_010445.4	132300001	132600000	NC_010445.4	132456725	132458237	LOC106509926	106509926	uncharacterized LOC106509926
NC_010445.4	132300001	132600000	NC_010445.4	132306288	132362853	PXDN	100516076	peroxidasin
NC_010445.4	132300001	132600000	NC_010445.4	132384677	132409750	TPO	445522	thyroid peroxidase
NC_010445.4	132300001	132600000	NC_010445.4	132571197	132587706	LOC110260065	110260065	uncharacterized LOC110260065
NC_010446.5	21000001	21200000	NC_010446.5	21198740	21215634	MED30	100519234	mediator complex subunit 30
NC_010446.5	21000001	21200000	NC_010446.5	21179754	21431108	LOC110260233	110260233	uncharacterized LOC110260233
NC_010446.5	21000001	21200000	NC_010446.5	20960765	21082590	LOC110260232	110260232	uncharacterized LOC110260232
NC_010447.5	34000001	34200000	NC_010447.5	34002792	34053893	RAB3IP	100152578	RAB3A interacting protein
NC_010447.5	34000001	34200000	NC_010447.5	34067871	34218516	MYRFL	102165410	myelin regulatory factor like
NC_010448.4	37600001	37900000	NC_010448.4	37832652	37835130	LOC110260970	110260970	40S ribosomal protein SA-like
NC_010448.4	37600001	37900000	NC_010448.4	37584012	37606198	DNAJA2	100521133	DnaJ heat shock protein family (Hsp40) member A2
NC_010448.4	37600001	37900000	NC_010448.4	37625428	37669695	GPT2	100521318	glutamic--pyruvic transaminase 2
NC_010448.4	37600001	37900000	NC_010448.4	37784499	37817907	LOC100626752	100626752	chromosome 6 C16orf87 homolog
NC_010448.4	37600001	37900000	NC_010448.4	37850117	37920862	MYLK3	110260971	myosin light chain kinase 3
NC_010448.4	37600001	37900000	NC_010448.4	37723761	37760531	LOC102166340	102166340	UPF0547 protein C16orf87
NC_010448.4	138000001	138300000	NC_010448.4	138074673	138102025	LHX8	100310798	LIM homeobox 8
NC_010448.4	138000001	138300000	NC_010448.4	138099741	138114064	LOC110261207	110261207	uncharacterized LOC110261207
NC_010448.4	138000001	138300000	NC_010448.4	137595296	138009530	SLC44A5	100513866	solute carrier family 44 member 5
NC_010450.4	31500001	31800000	NC_010450.4	31508133	31690757	RBM47	100513606	RNA binding motif protein 47
NC_010450.4	36500001	37000000	NC_010450.4	36875649	36943016	GABRA4	100622712	gamma-aminobutyric acid type A receptor subunit alpha4
NC_010450.4	36500001	37000000	NC_010450.4	36736233	36856176	LOC100517408	100517408	cytochrome c oxidase subunit 7B2, mitochondrial
NC_010450.4	36500001	37000000	NC_010450.4	36943755	36976039	LOC110262083	110262083	uncharacterized LOC110262083
NC_010450.4	36500001	37000000	NC_010450.4	36978014	37354950	GABRB1	100623822	gamma-aminobutyric acid type A receptor subunit beta1
NC_010450.4	63100001	63400000	NC_010450.4	63285006	63604734	EPHA5	100511463	EPH receptor A5
NC_010450.4	74300001	74500000	NC_010450.4	74337324	74383044	RBM46	100513804	RNA binding motif protein 46
NC_010450.4	74300001	74500000	NC_010450.4	74412226	74428713	LRAT	100513994	lecithin retinol acyltransferase
NC_010450.4	80100001	80300000	NC_010450.4	80098917	80199019	LOC110262143	110262143	uncharacterized LOC110262143
NC_010450.4	80100001	80300000	NC_010450.4	80246282	80304259	LOC110261980	110261980	uncharacterized LOC110261980
NC_010450.4	81000001	81200000	NC_010450.4	81045882	81046972	LOC100627813	100627813	growth hormone-inducible transmembrane protein pseudogene
NC_010450.4	81000001	81200000	NC_010450.4	81140541	81147820	LOC110262145	110262145	uncharacterized LOC110262145
NC_010450.4	81000001	81200000	NC_010450.4	81076709	81113545	PRMT9	100521981	protein arginine methyltransferase 9
NC_010450.4	81000001	81200000	NC_010450.4	81115140	81140465	TMEM184C	100621783	transmembrane protein 184C
NC_010450.4	81000001	81200000	NC_010450.4	80674999	81024501	ARHGAP10	100521464	Rho GTPase activating protein 10
NC_010450.4	85300001	85500000	NC_010450.4	84812041	85555200	INPP4B	100511393	inositol polyphosphate-4-phosphatase type II B
NC_010450.4	114800001	115000000	NC_010450.4	114863622	114872732	LOC110262177	110262177	uncharacterized LOC110262177
NC_010450.4	114800001	115000000	NC_010450.4	114862056	114974327	DKK2	100519672	dickkopf WNT signaling pathway inhibitor 2
NC_010450.4	121000001	121600000	NC_010450.4	121161848	121166063	LOC110262185	110262185	uncharacterized LOC110262185
NC_010450.4	121000001	121600000	NC_010450.4	121245287	121246864	LOC102161278	102161278	DNA (cytosine-5)-methyltransferase 1 pseudogene
NC_010450.4	121000001	121600000	NC_010450.4	121544328	121544683	LOC100514117	100514117	60S ribosomal protein L34 pseudogene
NC_010450.4	121000001	121600000	NC_010450.4	121020683	121041735	LOC100512795	100512795	alcohol dehydrogenase class 4 mu/sigma chain
NC_010450.4	121000001	121600000	NC_010450.4	121089355	121105010	ADH1C	100512615	alcohol dehydrogenase 1C (class I), gamma polypeptide
NC_010450.4	121000001	121600000	NC_010450.4	121133130	121148456	LOC110262184	110262184	alcohol dehydrogenase 1-like
NC_010450.4	121000001	121600000	NC_010450.4	121170548	121181415	LOC110261964	110261964	alcohol dehydrogenase 6-like
NC_010450.4	121000001	121600000	NC_010450.4	121266794	121282313	ADH5	100513555	alcohol dehydrogenase 5 (class III), chi polypeptide
NC_010450.4	121000001	121600000	NC_010450.4	121285793	121352612	METAP1	100513747	methionyl aminopeptidase 1
NC_010450.4	121000001	121600000	NC_010450.4	121409633	121464467	EIF4E	100038030	eukaryotic translation initiation factor 4E
NC_010450.4	121000001	121600000	NC_010450.4	120918456	121266698	C8H4orf17	102162335	chromosome 8 C4orf17 homolog
NC_010450.4	121000001	121600000	NC_010450.4	121225485	121259262	ADH4	100513366	alcohol dehydrogenase 4 (class II), pi polypeptide
NC_010451.4	48600001	48800000	NC_010451.4	48435350	48653670	SORL1	100626812	sortilin related receptor 1
NC_010451.4	48600001	48800000	NC_010451.4	48662093	48780497	LOC110255448	110255448	uncharacterized LOC110255448
NC_010451.4	56500001	56700000	NC_010451.4	56584727	56614188	TMEM45B	100516991	transmembrane protein 45B
NC_010451.4	56500001	56700000	NC_010451.4	56657270	56749487	PRDM10	100517360	PR/SET domain 10
NC_010451.4	56500001	56700000	NC_010451.4	56485722	56510080	LOC106504927	106504927	uncharacterized LOC106504927
NC_010451.4	56500001	56700000	NC_010451.4	56616865	56656068	NFRKB	100624755	nuclear factor related to kappaB binding protein
NC_010453.5	74400001	74600000	NC_010453.5	74450888	74454294	LOC110255852	110255852	40S ribosomal protein S24 pseudogene
NC_010453.5	74400001	74600000	NC_010453.5	74315795	74470137	LOC110255854	110255854	uncharacterized LOC110255854
NC_010456.5	18800001	19000000	NC_010456.5	18861319	18900164	LOC110256654	110256654	uncharacterized LOC110256654
NC_010456.5	62100001	62300000	NC_010456.5	62125866	62525688	LOC110256651	110256651	uncharacterized LOC110256651
NC_010456.5	62100001	62300000	NC_010456.5	61793362	62128424	BICC1	100154253	BicC family RNA binding protein 1
NC_010456.5	84400001	84700000	NC_010456.5	84406410	84658048	LOC110256712	110256712	uncharacterized LOC110256712
NC_010456.5	84400001	84700000	NC_010456.5	83316962	84405347	NRG3	100158106	neuregulin 3
NC_010456.5	124100001	124300000	NC_010456.5	124068099	124104042	PLEKHS1	100157918	pleckstrin homology domain containing S1
NC_010456.5	124100001	124300000	NC_010456.5	124134160	124150804	LOC110256760	110256760	uncharacterized LOC110256760
NC_010456.5	124100001	124300000	NC_010456.5	124144272	124162379	DCLRE1A	100156734	DNA cross-link repair 1A
NC_010456.5	124100001	124300000	NC_010456.5	124162502	124235500	NHLRC2	100155569	NHL repeat containing 2
NC_010456.5	128000001	128200000	NC_010456.5	128068085	128110949	RAB11FIP2	100153733	RAB11 family interacting protein 2
NC_010459.5	37800001	38000000	NC_010459.5	37878983	37879237	LOC110257495	110257495	40S ribosomal protein S27-like pseudogene
NC_010459.5	37800001	38000000	NC_010459.5	37957830	37959505	MAP1LC3A	100322893	microtubule associated protein 1 light chain 3 alpha
NC_010459.5	37800001	38000000	NC_010459.5	37923451	37941851	DYNLRB1	100156707	dynein light chain roadblock-type 1
NC_010459.5	37800001	38000000	NC_010459.5	37810113	37918963	ITCH	102165807	itchy E3 ubiquitin protein ligase
NC_010459.5	37800001	38000000	NC_010459.5	37959703	38081110	PIGU	100154657	phosphatidylinositol glycan anchor biosynthesis class U
NC_010459.5	38900001	39100000	NC_010459.5	38947352	38952363	SPAG4	100523033	sperm associated antigen 4
NC_010459.5	38900001	39100000	NC_010459.5	39029221	39030941	ROMO1	100154394	reactive oxygen species modulator 1
NC_010459.5	38900001	39100000	NC_010459.5	38956489	38997189	CPNE1	100233174	copine 1
NC_010459.5	38900001	39100000	NC_010459.5	38980072	38997304	RBM12	100157350	RNA binding motif protein 12
NC_010459.5	38900001	39100000	NC_010459.5	39000659	39029179	NFS1	100156145	NFS1 cysteine desulfurase
NC_010459.5	38900001	39100000	NC_010459.5	38900118	38945936	FER1L4	102162661	fer-1-like protein 4
NC_010459.5	38900001	39100000	NC_010459.5	39032141	39064803	RBM39	100049658	RNA binding motif protein 39
NC_010459.5	38900001	39100000	NC_010459.5	39092796	39242573	PHF20	449527	PHD finger protein 20

## Sheet: S9
Table S9 GO (MF) analysis of S unique selected genes
ID	Description	GeneRatio	BgRatio	pvalue	p.adjust	qvalue	geneID	Count
GO:0005543	phospholipid binding	2023-04-29	138/7169	0.00214819	0.125904	0.107287	PIGU/MAP1LC3A/SNX24/SNX2	4
GO:0004601	peroxidase activity	2/29	25/7169	0.00447467	0.125904	0.107287	PXDN/TPO	2
GO:0035091	phosphatidylinositol binding	2023-03-29	86/7169	0.00486242	0.125904	0.107287	PIGU/SNX24/SNX2	3
GO:0016684	oxidoreductase activity, acting on peroxide as acceptor	2/29	28/7169	0.00559593	0.125904	0.107287	PXDN/TPO	2
GO:0030170	pyridoxal phosphate binding	2/29	29/7169	0.00599543	0.125904	0.107287	NFS1/GPT2	2
GO:0070279	vitamin B6 binding	2/29	29/7169	0.00599543	0.125904	0.107287	NFS1/GPT2	2
GO:0016209	antioxidant activity	2/29	40/7169	0.0112062	0.201712	0.171885	PXDN/TPO	2
GO:0008289	lipid binding	2023-04-29	257/7169	0.0189248	0.24944	0.212556	PIGU/MAP1LC3A/SNX24/SNX2	4
GO:0048037	cofactor binding	2023-04-29	261/7169	0.019915	0.24944	0.212556	NFS1/PXDN/GPT2/TPO	4
GO:0019842	vitamin binding	2/29	60/7169	0.0241947	0.24944	0.212556	NFS1/GPT2	2
GO:0016616	oxidoreductase activity, acting on the CH-OH group of donors, NAD or NADP as acceptor	2/29	62/7169	0.0257207	0.24944	0.212556	ADH4/ADH5	2
GO:0016614	oxidoreductase activity, acting on CH-OH group of donors	2/29	68/7169	0.0305268	0.24944	0.212556	ADH4/ADH5	2
GO:0016405	CoA-ligase activity	2023-01-29	10/7169	0.039748	0.24944	0.212556	ACSL6	1
GO:0070006	metalloaminopeptidase activity	2023-01-29	10/7169	0.039748	0.24944	0.212556	METAP1	1
GO:0070273	phosphatidylinositol-4-phosphate binding	2023-01-29	10/7169	0.039748	0.24944	0.212556	SNX24	1
GO:0020037	heme binding	2/29	81/7169	0.0420438	0.24944	0.212556	PXDN/TPO	2
GO:0003723	RNA binding	2023-05-29	484/7169	0.0424452	0.24944	0.212556	EIF4E/RBM39/RBM12/RBM47/RBM46	5
GO:0004890	GABA-A receptor activity	2023-01-29	11/7169	0.0436378	0.24944	0.212556	GABRA4	1
GO:0015026	coreceptor activity	2023-01-29	11/7169	0.0436378	0.24944	0.212556	CD8B	1
GO:0016878	acid-thiol ligase activity	2023-01-29	11/7169	0.0436378	0.24944	0.212556	ACSL6	1
GO:0099095	ligand-gated anion channel activity	2023-01-29	11/7169	0.0436378	0.24944	0.212556	GABRA4	1
GO:0046906	tetrapyrrole binding	2/29	84/7169	0.044902	0.24944	0.212556	PXDN/TPO	2
GO:0052866	phosphatidylinositol phosphate phosphatase activity	2023-01-29	12/7169	0.0475124	0.24944	0.212556	INPP4B	1
GO:0060590	ATPase regulator activity	2023-01-29	12/7169	0.0475124	0.24944	0.212556	DNAJA2	1
GO:0016917	GABA receptor activity	2023-01-29	13/7169	0.0513719	0.252727	0.215356	GABRA4	1
GO:0099529	neurotransmitter receptor activity involved in regulation of postsynaptic membrane potential	2023-01-29	15/7169	0.0590455	0.252727	0.215356	GABRA4	1
GO:1904315	transmitter-gated ion channel activity involved in regulation of postsynaptic membrane potential	2023-01-29	15/7169	0.0590455	0.252727	0.215356	GABRA4	1
GO:0008483	transaminase activity	2023-01-29	16/7169	0.0628599	0.252727	0.215356	GPT2	1
GO:0098960	postsynaptic neurotransmitter receptor activity	2023-01-29	16/7169	0.0628599	0.252727	0.215356	GABRA4	1
GO:0031369	translation initiation factor binding	2023-01-29	17/7169	0.0666593	0.252727	0.215356	EIF4E	1
GO:0032266	phosphatidylinositol-3-phosphate binding	2023-01-29	17/7169	0.0666593	0.252727	0.215356	SNX24	1
GO:0004536	deoxyribonuclease activity	2023-01-29	18/7169	0.0704438	0.252727	0.215356	DCLRE1A	1
GO:0016769	transferase activity, transferring nitrogenous groups	2023-01-29	18/7169	0.0704438	0.252727	0.215356	GPT2	1
GO:0016877	ligase activity, forming carbon-sulfur bonds	2023-01-29	18/7169	0.0704438	0.252727	0.215356	ACSL6	1
GO:0016796	exonuclease activity, active with either ribo- or deoxyribonucleic acids and producing 5'-phosphomonoesters	2023-01-29	19/7169	0.0742135	0.252727	0.215356	DCLRE1A	1
GO:0022824	transmitter-gated ion channel activity	2023-01-29	19/7169	0.0742135	0.252727	0.215356	GABRA4	1
GO:0022835	transmitter-gated channel activity	2023-01-29	19/7169	0.0742135	0.252727	0.215356	GABRA4	1
GO:0016491	oxidoreductase activity	2023-04-29	402/7169	0.0763978	0.253319	0.215861	ADH4/ADH5/PXDN/TPO	4
GO:0003684	damaged DNA binding	2023-01-29	21/7169	0.0817087	0.257382	0.219323	DCLRE1A	1
GO:0008374	O-acyltransferase activity	2023-01-29	21/7169	0.0817087	0.257382	0.219323	LRAT	1
GO:0051087	chaperone binding	2023-01-29	22/7169	0.0854342	0.262554	0.22373	DNAJA2	1
GO:0004177	aminopeptidase activity	2023-01-29	23/7169	0.0891452	0.267436	0.22789	METAP1	1
GO:0005254	chloride channel activity	2023-01-29	24/7169	0.0928417	0.272048	0.23182	GABRA4	1
GO:0008235	metalloexopeptidase activity	2023-01-29	25/7169	0.0965236	0.276409	0.235536	METAP1	1
GO:0050662	coenzyme binding	2/29	134/7169	0.101525	0.278391	0.237226	NFS1/GPT2	2
GO:0005230	extracellular ligand-gated ion channel activity	2023-01-29	27/7169	0.103844	0.278391	0.237226	GABRA4	1
GO:0070491	repressing transcription factor binding	2023-01-29	27/7169	0.103844	0.278391	0.237226	EIF4E	1
GO:0005253	anion channel activity	2023-01-29	29/7169	0.111108	0.291658	0.24853	GABRA4	1
GO:0043178	alcohol binding	2023-01-29	32/7169	0.121896	0.313448	0.267098	ADH4	1
GO:0015108	chloride transmembrane transporter activity	2023-01-29	34/7169	0.129018	0.321199	0.273704	GABRA4	1
GO:0003743	translation initiation factor activity	2023-01-29	35/7169	0.132558	0.321199	0.273704	EIF4E	1
GO:0004527	exonuclease activity	2023-01-29	35/7169	0.132558	0.321199	0.273704	DCLRE1A	1
GO:0003774	motor activity	2023-01-29	37/7169	0.139597	0.331872	0.282798	DYNLRB1	1
GO:0031072	heat shock protein binding	2023-01-29	40/7169	0.150051	0.35012	0.298348	DNAJA2	1
GO:0016782	transferase activity, transferring sulfur-containing groups	2023-01-29	42/7169	0.156953	0.353144	0.300925	NFS1	1
GO:0017137	Rab GTPase binding	2023-01-29	42/7169	0.156953	0.353144	0.300925	RAB11FIP2	1
GO:0035257	nuclear hormone receptor binding	2023-01-29	43/7169	0.160383	0.354531	0.302107	MED30	1
GO:0030594	neurotransmitter receptor activity	2023-01-29	50/7169	0.184021	0.386976	0.329754	GABRA4	1
GO:0015276	ligand-gated ion channel activity	2023-01-29	51/7169	0.187345	0.386976	0.329754	GABRA4	1
GO:0022834	ligand-gated channel activity	2023-01-29	51/7169	0.187345	0.386976	0.329754	GABRA4	1
GO:1901981	phosphatidylinositol phosphate binding	2023-01-29	51/7169	0.187345	0.386976	0.329754	SNX24	1
GO:0051082	unfolded protein binding	2023-01-29	52/7169	0.190656	0.387463	0.330169	DNAJA2	1
GO:0008238	exopeptidase activity	2023-01-29	54/7169	0.197239	0.388314	0.330894	METAP1	1
GO:0015103	inorganic anion transmembrane transporter activity	2023-01-29	54/7169	0.197239	0.388314	0.330894	GABRA4	1
GO:0008135	translation factor activity, RNA binding	2023-01-29	56/7169	0.20377	0.395001	0.336592	EIF4E	1
GO:0008134	transcription factor binding	2/29	211/7169	0.209602	0.40015	0.34098	EIF4E/MED30	2
GO:0051427	hormone receptor binding	2023-01-29	59/7169	0.213471	0.401452	0.34209	MED30	1
GO:0140097	catalytic activity, acting on DNA	2023-01-29	67/7169	0.238784	0.442453	0.377027	DCLRE1A	1
GO:0051015	actin filament binding	2023-01-29	69/7169	0.244988	0.44737	0.381218	CORO2B	1
GO:0016874	ligase activity	2023-01-29	72/7169	0.254204	0.457566	0.389906	ACSL6	1
GO:0008017	microtubule binding	2023-01-29	75/7169	0.26331	0.467283	0.398186	MAP1LC3A	1
GO:0060589	nucleoside-triphosphatase regulator activity	2023-01-29	80/7169	0.278249	0.485362	0.413592	DNAJA2	1
GO:0004518	nuclease activity	2023-01-29	81/7169	0.281202	0.485362	0.413592	DCLRE1A	1
GO:0008237	metallopeptidase activity	2023-01-29	87/7169	0.298674	0.508553	0.433353	METAP1	1
GO:0016747	transferase activity, transferring acyl groups other than amino-acyl groups	2023-01-29	96/7169	0.324115	0.544514	0.463997	LRAT	1
GO:0003729	mRNA binding	2023-01-29	104/7169	0.34598	0.558528	0.475939	RBM47	1
GO:0016788	hydrolase activity, acting on ester bonds	2/29	306/7169	0.35298	0.558528	0.475939	DCLRE1A/INPP4B	2
GO:0031625	ubiquitin protein ligase binding	2023-01-29	107/7169	0.354002	0.558528	0.475939	MAP1LC3A	1
GO:0017016	Ras GTPase binding	2023-01-29	108/7169	0.356655	0.558528	0.475939	RAB11FIP2	1
GO:0015631	tubulin binding	2023-01-29	109/7169	0.359297	0.558528	0.475939	MAP1LC3A	1
GO:0031267	small GTPase binding	2023-01-29	112/7169	0.367161	0.558528	0.475939	RAB11FIP2	1
GO:0022839	ion gated channel activity	2023-01-29	113/7169	0.369762	0.558528	0.475939	GABRA4	1
GO:0044389	ubiquitin-like protein ligase binding	2023-01-29	113/7169	0.369762	0.558528	0.475939	MAP1LC3A	1
GO:0022836	gated channel activity	2023-01-29	114/7169	0.372352	0.558528	0.475939	GABRA4	1
GO:0016746	transferase activity, transferring acyl groups	2023-01-29	116/7169	0.377502	0.559591	0.476844	LRAT	1
GO:0016791	phosphatase activity	2023-01-29	118/7169	0.382611	0.560569	0.477678	INPP4B	1
GO:0008509	anion transmembrane transporter activity	2023-01-29	122/7169	0.392707	0.568519	0.484452	GABRA4	1
GO:0008092	cytoskeletal protein binding	2/29	338/7169	0.400121	0.568519	0.484452	MAP1LC3A/CORO2B	2
GO:0008270	zinc ion binding	2/29	339/7169	0.401573	0.568519	0.484452	ADH4/ADH5	2
GO:0051020	GTPase binding	2023-01-29	139/7169	0.433868	0.607194	0.517409	RAB11FIP2	1
GO:0008047	enzyme activator activity	2023-01-29	141/7169	0.438529	0.607194	0.517409	DNAJA2	1
GO:0005216	ion channel activity	2023-01-29	147/7169	0.452292	0.6189	0.527384	GABRA4	1
GO:0003779	actin binding	2023-01-29	149/7169	0.456807	0.6189	0.527384	CORO2B	1
GO:0022838	substrate-specific channel activity	2023-01-29	154/7169	0.467938	0.627236	0.534487	GABRA4	1
GO:0042578	phosphoric ester hydrolase activity	2023-01-29	158/7169	0.476683	0.628488	0.535554	INPP4B	1
GO:0003712	transcription coregulator activity	2023-01-29	159/7169	0.478848	0.628488	0.535554	MED30	1
GO:0015267	channel activity	2023-01-29	166/7169	0.49376	0.634835	0.540962	GABRA4	1
GO:0022803	passive transmembrane transporter activity	2023-01-29	166/7169	0.49376	0.634835	0.540962	GABRA4	1
GO:0046914	transition metal ion binding	2/29	472/7169	0.578163	0.733306	0.624872	ADH4/ADH5	2
GO:0019901	protein kinase binding	2023-01-29	212/7169	0.581989	0.733306	0.624872	RAB11FIP2	1
GO:0019900	kinase binding	2023-01-29	232/7169	0.615536	0.767897	0.654348	RAB11FIP2	1
GO:0005509	calcium ion binding	2023-01-29	248/7169	0.640487	0.79119	0.674197	TPO	1
GO:0042803	protein homodimerization activity	2023-01-29	258/7169	0.65528	0.799097	0.680935	RAB11FIP2	1
GO:0000981	DNA-binding transcription factor activity, RNA polymerase II-specific	2023-01-29	265/7169	0.665283	0.799097	0.680935	LHX8	1
GO:0000977	RNA polymerase II regulatory region sequence-specific DNA binding	2023-01-29	270/7169	0.672256	0.799097	0.680935	LHX8	1
GO:0001012	RNA polymerase II regulatory region DNA binding	2023-01-29	270/7169	0.672256	0.799097	0.680935	LHX8	1
GO:0000976	transcription regulatory region sequence-specific DNA binding	2023-01-29	280/7169	0.685784	0.804692	0.685703	LHX8	1
GO:0070011	peptidase activity, acting on L-amino acid peptides	2023-01-29	283/7169	0.689736	0.804692	0.685703	METAP1	1
GO:1990837	sequence-specific double-stranded DNA binding	2023-01-29	294/7169	0.703821	0.811884	0.691831	LHX8	1
GO:0008233	peptidase activity	2023-01-29	298/7169	0.708787	0.811884	0.691831	METAP1	1
GO:0001067	regulatory region nucleic acid binding	2023-01-29	325/7169	0.740271	0.816125	0.695445	LHX8	1
GO:0003690	double-stranded DNA binding	2023-01-29	325/7169	0.740271	0.816125	0.695445	LHX8	1
GO:0044212	transcription regulatory region DNA binding	2023-01-29	325/7169	0.740271	0.816125	0.695445	LHX8	1
GO:0015318	inorganic molecular entity transmembrane transporter activity	2023-01-29	333/7169	0.74895	0.816125	0.695445	GABRA4	1
GO:0030234	enzyme regulator activity	2023-01-29	339/7169	0.755275	0.816125	0.695445	DNAJA2	1
GO:0017111	nucleoside-triphosphatase activity	2023-01-29	347/7169	0.76347	0.816125	0.695445	DYNLRB1	1
GO:0015075	ion transmembrane transporter activity	2023-01-29	361/7169	0.777177	0.816125	0.695445	GABRA4	1
GO:0016462	pyrophosphatase activity	2023-01-29	365/7169	0.78095	0.816125	0.695445	DYNLRB1	1
GO:0044877	protein-containing complex binding	2023-01-29	365/7169	0.78095	0.816125	0.695445	CORO2B	1
GO:0016817	hydrolase activity, acting on acid anhydrides	2023-01-29	368/7169	0.78374	0.816125	0.695445	DYNLRB1	1
GO:0016818	hydrolase activity, acting on acid anhydrides, in phosphorus-containing anhydrides	2023-01-29	368/7169	0.78374	0.816125	0.695445	DYNLRB1	1
GO:0043565	sequence-specific DNA binding	2023-01-29	424/7169	0.82993	0.853442	0.727244	LHX8	1
GO:0046983	protein dimerization activity	2023-01-29	431/7169	0.834985	0.853442	0.727244	RAB11FIP2	1
GO:0003700	DNA-binding transcription factor activity	2023-01-29	438/7169	0.839895	0.853442	0.727244	LHX8	1
GO:0022857	transmembrane transporter activity	2023-01-29	462/7169	0.855681	0.862527	0.734985	GABRA4	1
GO:0005215	transporter activity	2023-01-29	499/7169	0.877113	0.877113	0.747415	GABRA4	1

## Sheet: S10
		Table S10 KEGG pathway analysis of S unique selected genes
ID	Description	GeneRatio	BgRatio	pvalue	p.adjust	qvalue	geneID	Count	Hyperlink
ssc00350	Tyrosine metabolism	5/32	35/8015	2.18e-07	1.55e-05	1.29e-05	100512615/100512795/100513366/100513555/445522	5	http://www.genome.jp/kegg-bin/show_pathway?ssc00350/ssc:100512615%09red/ssc:100512795%09red/ssc:100513366%09red/ssc:100513555%09red/ssc:445522%09red
ssc00071	Fatty acid degradation	5/32	41/8015	4.95e-07	1.76e-05	1.46e-05	100512615/100512795/100513366/100513555/100522126	5	http://www.genome.jp/kegg-bin/show_pathway?ssc00071/ssc:100512615%09red/ssc:100512795%09red/ssc:100513366%09red/ssc:100513555%09red/ssc:100522126%09red
ssc00830	Retinol metabolism	5/32	57/8015	2.65e-06	6.26e-05	5.2e-05	100512615/100512795/100513366/100513555/100513994	5	http://www.genome.jp/kegg-bin/show_pathway?ssc00830/ssc:100512615%09red/ssc:100512795%09red/ssc:100513366%09red/ssc:100513555%09red/ssc:100513994%09red
ssc00982	Drug metabolism - cytochrome P450	4/32	47/8015	3.31e-05	0.000555146	0.000460907	100512615/100512795/100513366/100513555	4	http://www.genome.jp/kegg-bin/show_pathway?ssc00982/ssc:100512615%09red/ssc:100512795%09red/ssc:100513366%09red/ssc:100513555%09red
ssc00980	Metabolism of xenobiotics by cytochrome P450	4/32	49/8015	3.91e-05	0.000555146	0.000460907	100512615/100512795/100513366/100513555	4	http://www.genome.jp/kegg-bin/show_pathway?ssc00980/ssc:100512615%09red/ssc:100512795%09red/ssc:100513366%09red/ssc:100513555%09red
ssc05204	Chemical carcinogenesis	4/32	61/8015	9.31e-05	0.00100673	0.000835835	100512615/100512795/100513366/100513555	4	http://www.genome.jp/kegg-bin/show_pathway?ssc05204/ssc:100512615%09red/ssc:100512795%09red/ssc:100513366%09red/ssc:100513555%09red
ssc00010	Glycolysis / Gluconeogenesis	4/32	62/8015	9.93e-05	0.00100673	0.000835835	100512615/100512795/100513366/100513555	4	http://www.genome.jp/kegg-bin/show_pathway?ssc00010/ssc:100512615%09red/ssc:100512795%09red/ssc:100513366%09red/ssc:100513555%09red
ssc05340	Primary immunodeficiency	2/32	36/8015	0.00893992	0.0783088	0.0650154	396627/396636	2	http://www.genome.jp/kegg-bin/show_pathway?ssc05340/ssc:396627%09red/ssc:396636%09red
ssc05033	Nicotine addiction	2/32	38/8015	0.00992646	0.0783088	0.0650154	100622712/100623822	2	http://www.genome.jp/kegg-bin/show_pathway?ssc05033/ssc:100622712%09red/ssc:100623822%09red
ssc04216	Ferroptosis	2/32	42/8015	0.0120375	0.0854665	0.0709581	100322893/100522126	2	http://www.genome.jp/kegg-bin/show_pathway?ssc04216/ssc:100322893%09red/ssc:100522126%09red
ssc04514	Cell adhesion molecules (CAMs)	3/32	143/8015	0.0189031	0.122011	0.101299	100519087/396627/396636	3	http://www.genome.jp/kegg-bin/show_pathway?ssc04514/ssc:100519087%09red/ssc:396627%09red/ssc:396636%09red
ssc04612	Antigen processing and presentation	2/32	62/8015	0.025163	0.148881	0.123608	396627/396636	2	http://www.genome.jp/kegg-bin/show_pathway?ssc04612/ssc:396627%09red/ssc:396636%09red
ssc04640	Hematopoietic cell lineage	2/32	88/8015	0.0477853	0.235486	0.195511	396627/396636	2	http://www.genome.jp/kegg-bin/show_pathway?ssc04640/ssc:396627%09red/ssc:396636%09red
ssc04727	GABAergic synapse	2/32	88/8015	0.0477853	0.235486	0.195511	100622712/100623822	2	http://www.genome.jp/kegg-bin/show_pathway?ssc04727/ssc:100622712%09red/ssc:100623822%09red
ssc05032	Morphine addiction	2/32	90/8015	0.0497505	0.235486	0.195511	100622712/100623822	2	http://www.genome.jp/kegg-bin/show_pathway?ssc05032/ssc:100622712%09red/ssc:100623822%09red
ssc00730	Thiamine metabolism	1/32	14/8015	0.0545106	0.241891	0.200829	100156145	1	http://www.genome.jp/kegg-bin/show_pathway?ssc00730/ssc:100156145%09red
ssc01210	2-Oxocarboxylic acid metabolism	1/32	17/8015	0.0658112	0.247729	0.205676	100521318	1	http://www.genome.jp/kegg-bin/show_pathway?ssc01210/ssc:100521318%09red
ssc04660	T cell receptor signaling pathway	2/32	106/8015	0.0664785	0.247729	0.205676	396627/396636	2	http://www.genome.jp/kegg-bin/show_pathway?ssc04660/ssc:396627%09red/ssc:396636%09red
ssc00061	Fatty acid biosynthesis	1/32	18/8015	0.0695489	0.247729	0.205676	100522126	1	http://www.genome.jp/kegg-bin/show_pathway?ssc00061/ssc:100522126%09red
ssc01200	Carbon metabolism	2/32	112/8015	0.0731774	0.247729	0.205676	100513555/100521318	2	http://www.genome.jp/kegg-bin/show_pathway?ssc01200/ssc:100513555%09red/ssc:100521318%09red
ssc00220	Arginine biosynthesis	1/32	19/8015	0.0732721	0.247729	0.205676	100521318	1	http://www.genome.jp/kegg-bin/show_pathway?ssc00220/ssc:100521318%09red
ssc00563	Glycosylphosphatidylinositol (GPI)-anchor biosynthesis	1/32	25/8015	0.09531	0.294218	0.244273	100154657	1	http://www.genome.jp/kegg-bin/show_pathway?ssc00563/ssc:100154657%09red
ssc04977	Vitamin digestion and absorption	1/32	25/8015	0.09531	0.294218	0.244273	100513994	1	http://www.genome.jp/kegg-bin/show_pathway?ssc04977/ssc:100513994%09red
ssc04723	Retrograde endocannabinoid signaling	2/32	145/8015	0.113454	0.335635	0.278659	100622712/100623822	2	http://www.genome.jp/kegg-bin/show_pathway?ssc04723/ssc:100622712%09red/ssc:100623822%09red
ssc00250	Alanine, aspartate and glutamate metabolism	1/32	37/8015	0.137873	0.39156	0.32509	100521318	1	http://www.genome.jp/kegg-bin/show_pathway?ssc00250/ssc:100521318%09red
ssc04340	Hedgehog signaling pathway	1/32	47/8015	0.171855	0.469295	0.38963	100511866	1	http://www.genome.jp/kegg-bin/show_pathway?ssc04340/ssc:100511866%09red
ssc05320	Autoimmune thyroid disease	1/32	51/8015	0.185081	0.473777	0.393351	445522	1	http://www.genome.jp/kegg-bin/show_pathway?ssc05320/ssc:445522%09red
ssc01212	Fatty acid metabolism	1/32	57/8015	0.204537	0.473777	0.393351	100522126	1	http://www.genome.jp/kegg-bin/show_pathway?ssc01212/ssc:100522126%09red
ssc00310	Lysine degradation	1/32	60/8015	0.214095	0.473777	0.393351	100294702	1	http://www.genome.jp/kegg-bin/show_pathway?ssc00310/ssc:100294702%09red
ssc04714	Thermogenesis	2/32	229/8015	0.232177	0.473777	0.393351	100517408/100522126	2	http://www.genome.jp/kegg-bin/show_pathway?ssc04714/ssc:100517408%09red/ssc:100522126%09red
ssc04742	Taste transduction	1/32	67/8015	0.235968	0.473777	0.393351	100622712	1	http://www.genome.jp/kegg-bin/show_pathway?ssc04742/ssc:100622712%09red
ssc04144	Endocytosis	2/32	237/8015	0.244078	0.473777	0.393351	100153733/100626970	2	http://www.genome.jp/kegg-bin/show_pathway?ssc04144/ssc:100153733%09red/ssc:100626970%09red
ssc01230	Biosynthesis of amino acids	1/32	70/8015	0.245161	0.473777	0.393351	100521318	1	http://www.genome.jp/kegg-bin/show_pathway?ssc01230/ssc:100521318%09red
ssc04918	Thyroid hormone synthesis	1/32	71/8015	0.248201	0.473777	0.393351	445522	1	http://www.genome.jp/kegg-bin/show_pathway?ssc04918/ssc:445522%09red
ssc04920	Adipocytokine signaling pathway	1/32	71/8015	0.248201	0.473777	0.393351	100522126	1	http://www.genome.jp/kegg-bin/show_pathway?ssc04920/ssc:100522126%09red
ssc00562	Inositol phosphate metabolism	1/32	72/8015	0.251229	0.473777	0.393351	100511393	1	http://www.genome.jp/kegg-bin/show_pathway?ssc00562/ssc:100511393%09red
ssc05100	Bacterial invasion of epithelial cells	1/32	72/8015	0.251229	0.473777	0.393351	100521464	1	http://www.genome.jp/kegg-bin/show_pathway?ssc05100/ssc:100521464%09red
ssc04971	Gastric acid secretion	1/32	74/8015	0.257251	0.473777	0.393351	110260971	1	http://www.genome.jp/kegg-bin/show_pathway?ssc04971/ssc:110260971%09red
ssc03320	PPAR signaling pathway	1/32	75/8015	0.260244	0.473777	0.393351	100522126	1	http://www.genome.jp/kegg-bin/show_pathway?ssc03320/ssc:100522126%09red
ssc01521	EGFR tyrosine kinase inhibitor resistance	1/32	78/8015	0.269153	0.477746	0.396646	100038030	1	http://www.genome.jp/kegg-bin/show_pathway?ssc01521/ssc:100038030%09red
ssc04012	ErbB signaling pathway	1/32	84/8015	0.286661	0.478076	0.39692	100158106	1	http://www.genome.jp/kegg-bin/show_pathway?ssc04012/ssc:100158106%09red
ssc04146	Peroxisome	1/32	84/8015	0.286661	0.478076	0.39692	100522126	1	http://www.genome.jp/kegg-bin/show_pathway?ssc04146/ssc:100522126%09red
ssc04260	Cardiac muscle contraction	1/32	85/8015	0.289539	0.478076	0.39692	100517408	1	http://www.genome.jp/kegg-bin/show_pathway?ssc04260/ssc:100517408%09red
ssc04211	Longevity regulating pathway	1/32	89/8015	0.30094	0.485607	0.403173	100038030	1	http://www.genome.jp/kegg-bin/show_pathway?ssc04211/ssc:100038030%09red
ssc05231	Choline metabolism in cancer	1/32	95/8015	0.317709	0.49887	0.414184	100513866	1	http://www.genome.jp/kegg-bin/show_pathway?ssc05231/ssc:100513866%09red
ssc04070	Phosphatidylinositol signaling system	1/32	97/8015	0.323212	0.49887	0.414184	100511393	1	http://www.genome.jp/kegg-bin/show_pathway?ssc04070/ssc:100511393%09red
ssc04066	HIF-1 signaling pathway	1/32	108/8015	0.352716	0.532827	0.442376	100038030	1	http://www.genome.jp/kegg-bin/show_pathway?ssc04066/ssc:100038030%09red
ssc04726	Serotonergic synapse	1/32	111/8015	0.360544	0.533272	0.442746	100623822	1	http://www.genome.jp/kegg-bin/show_pathway?ssc04726/ssc:100623822%09red
ssc04919	Thyroid hormone signaling pathway	1/32	117/8015	0.375926	0.533272	0.442746	100519234	1	http://www.genome.jp/kegg-bin/show_pathway?ssc04919/ssc:100519234%09red
ssc05010	Alzheimer disease	2/32	327/8015	0.377567	0.533272	0.442746	100517408/100519672	2	http://www.genome.jp/kegg-bin/show_pathway?ssc05010/ssc:100517408%09red/ssc:100519672%09red
ssc04611	Platelet activation	1/32	122/8015	0.38847	0.533272	0.442746	110260971	1	http://www.genome.jp/kegg-bin/show_pathway?ssc04611/ssc:110260971%09red
ssc04080	Neuroactive ligand-receptor interaction	2/32	336/8015	0.390565	0.533272	0.442746	100622712/100623822	2	http://www.genome.jp/kegg-bin/show_pathway?ssc04080/ssc:100622712%09red/ssc:100623822%09red
ssc04270	Vascular smooth muscle contraction	1/32	130/8015	0.408033	0.535383	0.444499	110260971	1	http://www.genome.jp/kegg-bin/show_pathway?ssc04270/ssc:110260971%09red
ssc00190	Oxidative phosphorylation	1/32	132/8015	0.412829	0.535383	0.444499	100517408	1	http://www.genome.jp/kegg-bin/show_pathway?ssc00190/ssc:100517408%09red
ssc04371	Apelin signaling pathway	1/32	134/8015	0.417586	0.535383	0.444499	110260971	1	http://www.genome.jp/kegg-bin/show_pathway?ssc04371/ssc:110260971%09red
ssc04910	Insulin signaling pathway	1/32	138/8015	0.42699	0.535383	0.444499	100038030	1	http://www.genome.jp/kegg-bin/show_pathway?ssc04910/ssc:100038030%09red
ssc05012	Parkinson disease	1/32	142/8015	0.436247	0.535383	0.444499	100517408	1	http://www.genome.jp/kegg-bin/show_pathway?ssc05012/ssc:100517408%09red
ssc04921	Oxytocin signaling pathway	1/32	147/8015	0.447614	0.535383	0.444499	110260971	1	http://www.genome.jp/kegg-bin/show_pathway?ssc04921/ssc:110260971%09red
ssc03013	RNA transport	1/32	148/8015	0.44986	0.535383	0.444499	100038030	1	http://www.genome.jp/kegg-bin/show_pathway?ssc03013/ssc:100038030%09red
ssc04932	Non-alcoholic fatty liver disease (NAFLD)	1/32	150/8015	0.454327	0.535383	0.444499	100517408	1	http://www.genome.jp/kegg-bin/show_pathway?ssc04932/ssc:100517408%09red
ssc04150	mTOR signaling pathway	1/32	153/8015	0.460961	0.535383	0.444499	100038030	1	http://www.genome.jp/kegg-bin/show_pathway?ssc04150/ssc:100038030%09red
ssc04310	Wnt signaling pathway	1/32	156/8015	0.467517	0.535383	0.444499	100519672	1	http://www.genome.jp/kegg-bin/show_pathway?ssc04310/ssc:100519672%09red
ssc04141	Protein processing in endoplasmic reticulum	1/32	162/8015	0.480399	0.541402	0.449496	100521133	1	http://www.genome.jp/kegg-bin/show_pathway?ssc04141/ssc:100521133%09red
ssc04022	cGMP-PKG signaling pathway	1/32	167/8015	0.490902	0.544594	0.452146	110260971	1	http://www.genome.jp/kegg-bin/show_pathway?ssc04022/ssc:110260971%09red
ssc04360	Axon guidance	1/32	182/8015	0.521192	0.569302	0.47266	100511463	1	http://www.genome.jp/kegg-bin/show_pathway?ssc04360/ssc:100511463%09red
ssc04510	Focal adhesion	1/32	194/8015	0.544161	0.580593	0.482034	110260971	1	http://www.genome.jp/kegg-bin/show_pathway?ssc04510/ssc:110260971%09red
ssc04020	Calcium signaling pathway	1/32	196/8015	0.547883	0.580593	0.482034	110260971	1	http://www.genome.jp/kegg-bin/show_pathway?ssc04020/ssc:110260971%09red
ssc04810	Regulation of actin cytoskeleton	1/32	207/8015	0.567838	0.59289	0.492244	110260971	1	http://www.genome.jp/kegg-bin/show_pathway?ssc04810/ssc:110260971%09red
ssc05132	Salmonella infection	1/32	216/8015	0.583528	0.600441	0.498513	100156707	1	http://www.genome.jp/kegg-bin/show_pathway?ssc05132/ssc:100156707%09red
ssc05016	Huntington disease	1/32	267/8015	0.662537	0.672002	0.557926	100517408	1	http://www.genome.jp/kegg-bin/show_pathway?ssc05016/ssc:100517408%09red
ssc04151	PI3K-Akt signaling pathway	1/32	336/8015	0.746687	0.746687	0.619933	100038030	1	http://www.genome.jp/kegg-bin/show_pathway?ssc04151/ssc:100038030%09red

[truncated: 8 more sheets: S11, S12, S13, S14, S15, S16, S17, S18]
